# Supplementary material for: The Rho-Dependent Transcription Termination Is Involved in Broad-Spectrum Antibiotic Susceptibility in Escherichia coli
Source: Front Microbiol. 2020 Nov 30;11:605305. doi: 10.3389/fmicb.2020.605305 (PMC7734253; doi:10.3389/fmicb.2020.605305)
Supplement: Supplementary file 3 [file Table_2.xlsx]

## Sheet: Sheet2
The Rho-dependent transcription termination is involved
in broad spectrum antibiotic sensitivity Escherichia coli .
Md. Hafeezunnisa and Ranjan Sen *
Laboratory of Transcription, Centre for DNA Fingerprinting and Diagnostics, Inner Ring Road,
Uppal, Hyderabad-39, India. 2Graduate Studies, Manipal Institute of Higher Education
Manipal, Karnataka-576104, India.
*To whom correspondence should be addressed: Ranjan Sen; e.mail: rsen@cdfd.org.in

## Sheet: Sheet1
GeneName	Rho N340S	Description	Function
aaeA	3.58375	p-hydroxybenzoic acid efflux system component	plasma membrane,transport,protein transporter activity,protein secretion,membrane,integral to membrane
aaeB	3.64979	p-hydroxybenzoic acid efflux system component	plasma membrane,transport,membrane,integral to membrane
adiC	2.28947	arginine:agmatin	plasma membrane,transport,amino acid transport,amino acid transmembrane transporter activity,antiporter activity,membrane,integral to membrane
agaD	2.12765	N-acetylgalactosamine-specific enzyme IID component of PTS	sugar:hydrogen symporter activity,plasma membrane,transport,carbohydrate transport,phosphoenolpyruvate-dependent sugar phosphotransferase system,membrane,integral to membrane
aqpZ	2.60965	aquaporin	transporter activity,plasma membrane,transport,water channel activity,membrane,integral to membrane
cadB	2.49651	predicted lysine/cadaverine transporter	plasma membrane,transport,amino acid transport,amino acid transmembrane transporter activity,antiporter activity,membrane,integral to membrane
citT	3.88955	citrate:succinate antiporter	transporter activity,plasma membrane,transport,sodium ion transport,antiporter activity,membrane,integral to membrane
cmtA	2.03475	predicted fused mannitol-specific PTS enzymes: IIB component/IIC component	sugar:hydrogen symporter activity,protein binding,plasma membrane,transport,carbohydrate transport,protein-N(PI)-phosphohistidine-sugar phosphotransferase activity,phosphoenolpyruvate-dependent sugar phosphotransferase system,membrane,integral to membrane,kinase activity,transferase activity
csgE	3.51957	predicted transport protein
csgF	3.13435	predicted transport protein
cysA	3.22752	sulfate/thiosulfate transporter subunit	nucleotide binding,transporter activity,ATP binding,plasma membrane,transport,sulfate transport,sulfate transmembrane-transporting ATPase activity,membrane,hydrolase activity,hydrolase activity, acting on acid anhydrides, catalyzing transmembrane movement of substances,ATPase activity,nucleoside-triphosphatase activity,ATPase activity, coupled to transmembrane movement of substances,ATP-binding c…
cysU	2.22979	sulfate/thiosulfate transporter subunit	transporter activity,plasma membrane,transport,sulfate transport,Gram-negative-bacterium-type cell wall,sulfate transmembrane transporter activity,uptake transmembrane transporter activity,membrane,integral to membrane
cysW	2.72754	sulfate/thiosulfate transporter subunit	transporter activity,plasma membrane,transport,sulfate transport,Gram-negative-bacterium-type cell wall,sulfate transmembrane transporter activity,uptake transmembrane transporter activity,membrane,integral to membrane
dcuB	3.11631	C4-dicarboxylate antiporter	plasma membrane,transport,C4-dicarboxylate transmembrane transporter activity,C4-dicarboxylate transport,membrane,integral to membrane
ddpB	2.24929	D-ala-D-ala transporter subunit	transporter activity,plasma membrane,transport,oligopeptide transport,protein transport,oligopeptide transporter activity,membrane,integral to membrane
dppD	2.27346	dipeptide transporter	nucleotide binding,ATP binding,plasma membrane,transport,oligopeptide transport,protein transport,peptide transporter activity,oligopeptide transporter activity,peptide transport,membrane,ATPase activity,nucleoside-triphosphatase activity
dppF	2.75049	dipeptide transporter	nucleotide binding,ATP binding,plasma membrane,transport,oligopeptide transport,protein transport,peptide transporter activity,oligopeptide transporter activity,peptide transport,membrane,ATPase activity,nucleoside-triphosphatase activity
fepE	3.76824	regulator of length of O-antigen component of lipopolysaccharide chains	iron ion binding,plasma membrane,transport,ion transport,iron ion transport,lipopolysaccharide biosynthetic process,membrane,integral to membrane
fhuF	4.3866	ferric iron reductase involved in ferric hydroximate transport	iron ion binding,cytoplasm,plasma membrane,membrane,metal ion binding,iron-sulfur cluster binding,2 iron, 2 sulfur cluster binding
flu	2.27618	CP4-44 prophage; antigen 43 (Ag43) phase-variable biofilm formation autotransporter	cell outer membrane,membrane,outer membrane
frvR	2.94724	predicted regulator	DNA binding,transporter activity,sugar:hydrogen symporter activity,protein binding,transcription,regulation of transcription, DNA-dependent,transport,phosphoenolpyruvate-dependent sugar phosphotransferase system,kinase activity,transferase activity
frwC	2.2859	predicted enzyme IIC component of PTS	sugar:hydrogen symporter activity,plasma membrane,transport,carbohydrate transport,protein-N(PI)-phosphohistidine-sugar phosphotransferase activity,phosphoenolpyruvate-dependent sugar phosphotransferase system,membrane,integral to membrane
fryB	2.00281	predicted enzyme IIB component of PTS	sugar:hydrogen symporter activity,cytoplasm,transport,carbohydrate transport,protein-N(PI)-phosphohistidine-sugar phosphotransferase activity,phosphoenolpyruvate-dependent sugar phosphotransferase system,membrane,kinase activity,transferase activity
fryC	3.14498	predicted enzyme IIC component of PTS	sugar:hydrogen symporter activity,plasma membrane,transport,carbohydrate transport,protein-N(PI)-phosphohistidine-sugar phosphotransferase activity,phosphoenolpyruvate-dependent sugar phosphotransferase system,membrane,integral to membrane,transferase activity
gadC	2.93352	predicted glutamate:gamma-aminobutyric acid antiporter	plasma membrane,transport,amino acid transport,amino acid transmembrane transporter activity,antiporter activity,membrane,integral to membrane
gfcE	2.49099	predicted exopolysaccharide export protein	sugar:hydrogen symporter activity,transport,ion transport,carbohydrate transport,cell outer membrane,polysaccharide transmembrane transporter activity,polysaccharide transport,membrane,integral to membrane,outer membrane
glcA	2.39611	glycolate transporter	plasma membrane,transport,lactate transmembrane transporter activity,lactate transport,membrane,integral to membrane
gspA	2.14935	general secretory pathway component, cryptic	nucleotide binding,protein binding,ATP binding,transport,metabolic process
hofC	2.02552	assembly protein in type IV pilin biogenesis, transmembrane protein	plasma membrane,transport,protein transporter activity,protein secretion,type II protein secretion system complex,protein secretion by the type II secretion system,membrane,integral to membrane
hycB	3.05741	hydrogenase 3, Fe-S subunit	iron ion binding,transport,electron carrier activity,metal ion binding,iron-sulfur cluster binding,4 iron, 4 sulfur cluster binding
hycC	3.3454	hydrogenase 3, membrane subunit	plasma membrane,NADH dehydrogenase (ubiquinone) activity,membrane,integral to membrane,oxidoreductase activity,ATP synthesis coupled electron transport
hycE	3.7553	hydrogenase 3, large subunit	iron ion binding,mitochondrial electron transport, NADH to ubiquinone,NADH dehydrogenase (ubiquinone) activity,ferredoxin hydrogenase activity,electron carrier activity,nickel ion binding,oxidoreductase activity,oxidoreductase activity, acting on NADH or NADPH,metal ion binding,NAD binding,iron-sulfur cluster binding,4 iron, 4 sulfur cluster binding
hycF	3.88498	formate hydrogenlyase complex iron-sulfur protein	iron ion binding,transport,electron carrier activity,metal ion binding,iron-sulfur cluster binding,4 iron, 4 sulfur cluster binding
hycG	3.75389	hydrogenase 3 and formate hydrogenase complex, HycG subunit	iron ion binding,protein binding,mitochondrial electron transport, NADH to ubiquinone,NADH dehydrogenase (ubiquinone) activity,electron donor activity,oxidoreductase activity,oxidoreductase activity, acting on NADH or NADPH,metal ion binding,iron-sulfur cluster binding,4 iron, 4 sulfur cluster binding
hyfA	3.57753	hydrogenase 4, 4Fe-4S subunit	iron ion binding,transport,electron carrier activity,oxidoreductase activity,metal ion binding,iron-sulfur cluster binding,4 iron, 4 sulfur cluster binding
hyfB	2.79786	hydrogenase 4, membrane subunit	protein binding,plasma membrane,NADH dehydrogenase (ubiquinone) activity,membrane,integral to membrane,oxidoreductase activity,ATP synthesis coupled electron transport
hyfD	3.45474	hydrogenase 4, membrane subunit	plasma membrane,NADH dehydrogenase (ubiquinone) activity,membrane,integral to membrane,oxidoreductase activity,ATP synthesis coupled electron transport
hyfE	4.09851	hydrogenase 4, membrane subunit	plasma membrane,mitochondrial electron transport, NADH to ubiquinone,NADH dehydrogenase (ubiquinone) activity,membrane,integral to membrane,oxidoreductase activity
hyfH	2.71123	hydrogenase 4, Fe-S subunit	iron ion binding,transport,electron carrier activity,metal ion binding,iron-sulfur cluster binding,4 iron, 4 sulfur cluster binding
livG	2.33883	leucine/isoleucine/valine transporter subunit	nucleotide binding,ATP binding,transport,amino acid transport,ATPase activity,nucleoside-triphosphatase activity
livH	3.26014	leucine/isoleucine/valine transporter subunit	transporter activity,plasma membrane,transport,amino acid transport,membrane,integral to membrane
livK	2.28203	leucine transporter subunit	transport,amino acid transport,outer membrane-bounded periplasmic space,periplasmic space
mdtA	3.59489	multidrug efflux system, subunit A	transporter activity,plasma membrane,transport,protein transporter activity,protein secretion,membrane
mdtD	2.47153	multidrug efflux system protein	transporter activity,plasma membrane,transport,tetracycline:hydrogen antiporter activity,tetracycline transport,membrane,integral to membrane,response to antibiotic
mdtE	4.15932	multidrug resistance efflux transporter	plasma membrane,transport,protein transporter activity,protein secretion,membrane,response to antibiotic
mdtF	2.93252	multidrug transporter, RpoS-dependent	transporter activity,plasma membrane,transport,membrane,integral to membrane,response to antibiotic
mdtL	2.93882	multidrug efflux system protein	transporter activity,plasma membrane,transport,membrane,integral to membrane,response to antibiotic
mgtA	2.90436	magnesium transporter	nucleotide binding,magnesium ion binding,catalytic activity,protein binding,ATP binding,plasma membrane,transport,cation transport,metabolic process,magnesium-importing ATPase activity,ATPase activity, coupled to transmembrane movement of ions, phosphorylative mechanism,magnesium ion transport,proton transport,membrane,integral to membrane,hydrolase activity,hydrolase activity, acting on acid anh…
mmuP	2.17567	CP4-6 prophage; predicted S-methylmethionine transporter	plasma membrane,transport,amino acid transport,amino acid transmembrane transporter activity,membrane,integral to membrane
motA	2.5871	proton conductor component of flagella motor	ciliary or flagellar motility,motor activity,plasma membrane,transport,ion transport,chemotaxis,flagellin-based flagellum,hydrogen ion transmembrane transporter activity,proton transport,membrane,integral to membrane
msbA	0.24	flippase
norV	3.0402	flavorubredoxin oxidoreductase	iron ion binding,cytoplasm,transport,electron carrier activity,FMN binding,oxidoreductase activity,hydrolase activity,metal ion binding,oxidation reduction
ompC	-0.368639	outer membrane porin protein C	antibiotic transporter
ompF	-2.14565	outer membrane porin 1a (Ia;b;F)	antibiotic transporter
ompL	2.50555	predicted outer membrane porin L	sugar:hydrogen symporter activity,transport,ion transport,carbohydrate transport,cell outer membrane,membrane,integral to membrane,outer membrane
pitB	5.06919	phosphate transporter	inorganic phosphate transmembrane transporter activity,plasma membrane,transport,phosphate transport,membrane,integral to membrane
potF	2.41405	putrescine transporter subunit: periplasmic-binding component of ABC superfamily	transporter activity,transport,outer membrane-bounded periplasmic space,periplasmic space
potG	4.02214	putrescine transporter subunit: ATP-binding component of ABC superfamily	nucleotide binding,transporter activity,ATP binding,plasma membrane,transport,polyamine-transporting ATPase activity,polyamine transport,membrane,hydrolase activity, acting on acid anhydrides, catalyzing transmembrane movement of substances,ATPase activity,nucleoside-triphosphatase activity,ATP-binding cassette (ABC) transporter complex
potH	3.46269	putrescine transporter subunit: membrane component of ABC superfamily	transporter activity,plasma membrane,transport,membrane,integral to membrane
potI	2.84795	putrescine transporter subunit: membrane component of ABC superfamily	transporter activity,plasma membrane,transport,membrane,integral to membrane
puuP	2.25132	putrescine importer	plasma membrane,transport,amino acid transport,amino acid transmembrane transporter activity,membrane,integral to membrane
pspA	-0.225	phage shock protein
rpoE	-2.75792	transcription factor
SecA	-0.11	Sec tranlocation machinery genes
secD	0.442
secE	0.55
secF	-0.65
secG	-1.57
secY	-0.65
setC	2.01054	predicted sugar efflux system	transporter activity,sugar:hydrogen symporter activity,plasma membrane,transport,carbohydrate transport,sugar efflux transmembrane transporter activity,membrane,integral to membrane
sfmD	3.53241	predicted outer membrane export usher protein	transporter activity,transport,cell outer membrane,fimbrium,membrane,integral to membrane,outer membrane,cell projection
sgcA	2.4035	KpLE2 phage-like element; predicted phosphotransferase enzyme IIA component	transporter activity,sugar:hydrogen symporter activity,cytoplasm,transport,carbohydrate transport,phosphoenolpyruvate-dependent sugar phosphotransferase system,kinase activity,transferase activity
sgcB	3.49558	predicted enzyme IIB component of PTS	sugar:hydrogen symporter activity,cytoplasm,transport,carbohydrate transport,protein-N(PI)-phosphohistidine-sugar phosphotransferase activity,phosphoenolpyruvate-dependent sugar phosphotransferase system,kinase activity,transferase activity
sgcC	2.36732	KpLE2 phage-like element; predicted phosphotransferase enzyme IIC component	sugar:hydrogen symporter activity,plasma membrane,transport,carbohydrate transport,phosphoenolpyruvate-dependent sugar phosphotransferase system,membrane,integral to membrane
torC	2.76813	trimethylamine N-oxide (TMAO) reductase I, cytochrome c-type subunit	iron ion binding,plasma membrane,transport,electron carrier activity,Gram-negative-bacterium-type cell wall,membrane,integral to membrane,heme binding,metal ion binding
ugpA	2.17649	glycerol-3-phosphate transporter subunit	transporter activity,plasma membrane,transport,membrane,integral to membrane
ugpB	2.8305	glycerol-3-phosphate transporter subunit	transporter activity,protein binding,transport,periplasmic space
ugpE	2.22542	glycerol-3-phosphate transporter subunit	transporter activity,plasma membrane,transport,membrane,integral to membrane
uhpB	2.30231	sensory histidine kinase in two-component regulatory sytem with UhpA	two-component sensor activity,two-component signal transduction system (phosphorelay),protein histidine kinase activity,sugar:hydrogen symporter activity,ATP binding,plasma membrane,transport,signal transduction,carbohydrate transport,membrane,integral to membrane,kinase activity,transferase activity,peptidyl-histidine phosphorylation,protein dimerization activity
uhpC	2.27277	membrane protein regulates uhpT expression	transporter activity,sugar:hydrogen symporter activity,plasma membrane,transport,carbohydrate transport,membrane,integral to membrane
uhpT	3.90649	hexose phosphate transporter	transporter activity,sugar:hydrogen symporter activity,plasma membrane,transport,carbohydrate transport,membrane,integral to membrane
uidC	2.82232	predicted outer membrane porin protein	sugar:hydrogen symporter activity,transport,ion transport,carbohydrate transport,cell outer membrane,porin activity,membrane,integral to membrane,outer membrane
ulaB	2.21379	L-ascorbate-specific enzyme IIB component of PTS	sugar:hydrogen symporter activity,protein binding,cytoplasm,transport,protein-N(PI)-phosphohistidine-sugar phosphotransferase activity,phosphoenolpyruvate-dependent sugar phosphotransferase system,kinase activity,transferase activity
yagG	2.19651	CP4-6 prophage; predicted sugar transporter	transporter activity,plasma membrane,transport,sodium ion transport,symporter activity,membrane,integral to membrane
ybhI	2.22896	predicted transporter	transporter activity,plasma membrane,transport,sodium ion transport,membrane,integral to membrane
ycaD	3.80446	predicted transporter	transporter activity,plasma membrane,transport,membrane,integral to membrane
ydhJ	2.02322	undecaprenyl pyrophosphate phosphatase	protein transporter activity,protein secretion,membrane,integral to membrane
ydjE	2.6583	predicted transporter	transporter activity,plasma membrane,transport,membrane,integral to membrane
yehL	2.00575	predicted transporter subunit: ATP-binding component of ABC superfamily	nucleotide binding,ATP binding,ATPase activity,nucleoside-triphosphatase activity
yfcC	2.26163	predicted inner membrane protein	plasma membrane,C4-dicarboxylate transmembrane transporter activity,C4-dicarboxylate transport,membrane,integral to membrane
yfcJ	2.70343	predicted transporter	transporter activity,plasma membrane,transport,membrane,integral to membrane
ygcS	2.32691	predicted transporter	transporter activity,plasma membrane,transport,membrane,integral to membrane
ygfO	2.94357	predicted transporter	transporter activity,plasma membrane,transport,membrane,integral to membrane
yggR	4.18603	predicted transporter	nucleotide binding,protein binding,ATP binding,intracellular,transport,nucleoside-triphosphatase activity
yghD	3.25781	predicted secretion pathway M-type protein, membrane anchored	plasma membrane,transport,extracellular transport,membrane,integral to membrane
yghS	3.36948	predicted protein with nucleoside triphosphate hydrolase domain	nucleotide binding,ATP binding,intracellular,transport
ygjI	2.36485	predicted transporter	plasma membrane,transport,amino acid transport,amino acid transmembrane transporter activity,membrane,integral to membrane
yhaO	3.89661	predicted transporter	transporter activity,plasma membrane,transport,membrane,integral to membrane
yhiD	5.30841	predicted Mg(2+) transport ATPase inner membrane protein	plasma membrane,membrane,integral to membrane
yhjX	6.67214	predicted transporter	transporter activity,plasma membrane,transport,membrane,integral to membrane
yicO	2.26947	predicted xanthine/uracil permase	transporter activity,plasma membrane,transport,membrane,integral to membrane
yifK	2.36045	predicted transporter	plasma membrane,transport,amino acid transport,amino acid transmembrane transporter activity,membrane,integral to membrane
yihO	3.11849	predicted transporter	transporter activity,plasma membrane,transport,sodium ion transport,symporter activity,membrane,integral to membrane
yihP	2.42228	predicted transporter	transporter activity,plasma membrane,transport,sodium ion transport,symporter activity,membrane,integral to membrane
yjeM	2.81038	predicted transporter	plasma membrane,transport,amino acid transport,amino acid transmembrane transporter activity,membrane,integral to membrane
yjhF	2.51714	KpLE2 phage-like element; predicted transporter	plasma membrane,transport,gluconate transmembrane transporter activity,gluconate transport,membrane,integral to membrane
ykgJ	2.20872	predicted ferredoxin	iron ion binding,transport,metal ion binding,iron-sulfur cluster binding
ynfG	3.16028	oxidoreductase, Fe-S subunit	iron ion binding,transport,electron carrier activity,metal ion binding,iron-sulfur cluster binding,4 iron, 4 sulfur cluster binding
ynfH	2.36299	oxidoreductase, membrane subunit	plasma membrane,membrane,integral to membrane,oxidoreductase activity,anaerobic electron transport chain
yphE	2.15595	fused predicted sugar transporter subunits of ABC superfamily: ATP-binding components	nucleotide binding,ATP binding,transport,ATPase activity,nucleoside-triphosphatase activity
yraQ	2.87626	predicted permease
ytfR	2.32028	predicted sugar transporter subunit: ATP-binding component of ABC superfamily	nucleotide binding,ATP binding,transport,ATPase activity,nucleoside-triphosphatase activity
ytfT	2.07618	predicted sugar transporter subunit: membrane component of ABC superfamily	transporter activity,plasma membrane,transport,membrane,integral to membrane
smpA/bamE	-0.976
tsx	-1.134
yaeT/bamA	-0.357	BAM outer membrane complex
yfgL/bamB	-0.8567
yfiO/bamD	-0.1768
